# Supplementary material for: Phenotypic and molecular characterization of antimicrobial resistance in Enterobacter spp. isolates from companion animals in Japan
Source: PLoS One. 2017 Mar 22;12(3):e0174178. doi: 10.1371/journal.pone.0174178 (PMC5362103; doi:10.1371/journal.pone.0174178)
Supplement: S1 Table — *AMP, ampicillin; ACV, amoxicillin-clavulanic acid; CMZ, cefmetazole; CTX, cefotaxime; CAZ, ceftazidime, MPM, meropenem; TET, tetracycline; GEN, gentamicin; CHL, chloramphenicol; TMS, trimethoprim/sulfamethoxazole; CIP, ciprofloxacin; R, resistant. (XLS) [file pone.0174178.s001.xls]

## Sheet: S1 Table
Isolate	Species	Year	Prefecture	Animals	Origin	Resistance to antimicrobials*
						AMP	ACV	CMZ	CTX	CAZ	MPM	TET	GEN	CHL	TMS	CIP
EN1	Enterobacter cloacae	2004	Tokyo	Dog	Eye	R	R	R
EN2	Enterobacter cloacae	2004	Kanagawa	Cat	Ascites	R	R	R				R		R	R
EN3	Enterobacter cloacae	2005	Tokyo	Dog	Urinary tract	R	R	R	R	R		R	R	R		R
EN4	Enterobacter cloacae	2005	Tokyo	Dog	Urinary tract	R	R	R	R	R		R	R	R		R
EN5	Enterobacter cloacae	2005	Tokyo	Dog	Urinary tract	R	R	R	R	R		R	R	R		R
EN6	Enterobacter asburiae	2006	Tokyo	Dog	Prostate	R	R	R	R	R						R
EN7	Enterobacter cloacae	2010	Tokyo	Cat	Stomach	R	R	R	R	R		R	R	R		R
EN8	Enterobacter cloacae	2012	Kanagawa	Dog	Nosal cavity	R	R	R
EN10	Enterobacter cloacae	2013	Tokyo	Dog	Urinary tract	R	R	R	R	R		R	R	R		R
EN11	Enterobacter cloacae	2013	Kanagawa	Dog	Urinary tract	R	R	R				R		R	R	R
EN12	Enterobacter cloacae	2013	Tokyo	Dog	Ascites	R	R	R	R	R		R	R	R		R
EN13	Enterobacter cloacae	2013	Aichi	Dog	Urinary tract	R	R	R	R	R		R		R	R	R
EN14	Enterobacter cloacae	2013	Tokyo	Cat	Kidney	R	R	R	R	R		R	R	R		R
EN15	Enterobacter cloacae	2015	Yamaguchi	Cat	Ear	R	R	R
EN16	Enterobacter cloacae	2014	Aichi	Dog	Urinary tract	R	R	R
EN17	Enterobacter cloacae	2014	Aichi	Dog	Eye	R	R	R				R		R		R
EN18	Enterobacter cloacae	2014	Aichi	Dog	Skin	R	R	R				R		R		R
EN19	Enterobacter asburiae	2014	Kanagawa	Cat	Skin	R	R	R
EN20	Enterobacter asburiae	2004	Tokyo	Dog	Urinary tract	R	R	R	R	R				R		R
EN22	Enterobacter aerogenes	2015	Tottori	Dog	Urinary tract	R	R	R
EN24	Enterobacter aerogenes	2013	Yamaguchi	Dog	Urinary tract	R	R					R		R	R
EN25	Enterobacter aerogenes	2013	Yamaguchi	Cat	Ear	R	R	R
EN27	Enterobacter cloacae	2004	Tokyo	Dog	Feces	R	R	R
EN28	Enterobacter cloacae	2015	Tokyo	Dog	Urinary tract	R	R	R	R	R		R		R	R	R
EN29	Enterobacter cloacae	2015	Osaka	Cat	Pus	R	R	R
EN30	Enterobacter asburiae	2015	Aichi	Cat	Nosal cavity	R	R	R				R	R	R		R
EN32	Enterobacter cloacae	2015	Hokkaido	Cat	Urinary tract	R	R	R					R			R
EN33	Enterobacter cloacae	2015	Tottori	Dog	Blood	R	R	R	R	R		R	R	R	R	R
EN34	Enterobacter aerogenes	2015	Yamaguchi	Dog	Urinary tract	R		R						R
EN37	Enterobacter cloacae	2015	Chiba	Dog	Pus
EN38	Enterobacter asburiae	2015	Chiba	Cat	Urinary tract	R	R	R
EN40	Enterobacter cloacae	2015	Kanagawa	Dog	Pus	R	R	R
EN41	Enterobacter cloacae	2015	Kumamoto	Dog	Ear	R	R	R	R	R			R	R	R	R
EN42	Enterobacter cloacae	2015	Okayama	Dog	Urinary tract	R	R	R								-
EN43	Enterobacter aerogenes	2015	Aichi	Dog	Urinary tract	R	R	R
EN44	Enterobacter aerogenes	2015	Ibaraki	Dog	Pus	R
EN46	Enterobacter cloacae	2009	Kanagawa	Dog	Pus	R	R	R
EN47	Enterobacter cloacae	2015	Kanagawa	Cat	Serous fluid		R	R
EN48	Enterobacter aerogenes	2015	Shizuoka	Dog	Urinary tract	R	R	R
EN49	Enterobacter cloacae	2015	Kanagawa	Dog	Urinary tract		R	R
EN50	Enterobacter cloacae	2015	Saitama	Cat	Urinary tract	R	R	R
EN51	Enterobacter cloacae	2015	Chiba	Cat	Urinary tract	R	R	R
EN53	Enterobacter cloacae	2015	Fukui	Cat	Nosal cavity	R	R	R	R	R		R	R	R	R
EN55	Enterobacter aerogenes	2015	Tokyo	Dog	Urinary tract	R	R	R
EN57	Enterobacter cloacae	2015	Chiba	Dog	Nosal cavity	R	R	R
EN58	Enterobacter aerogenes	2015	Chiba	Dog	Uterus	R	R	R
EN59	Enterobacter cloacae	2015	Kanagawa	Dog	Urinary tract	R	R	R	R	R		R		R	R	R
EN60	Enterobacter cloacae	2015	Tokyo	Dog	Urinary tract	R	R	R	R	R			R	R		R
EN61	Enterobacter cloacae	2015	Okinawa	Dog	Pus	R	R	R							R	R
EN63	Enterobacter cloacae	2015	Tokyo	Dog	Pus	R	R	R	R	R		R	R	R	R	R
EN64	Enterobacter cloacae	2015	Nara	Dog	Nosal cavity	R	R	R							R	R
EN65	Enterobacter cloacae	2015	Chiba	Dog	Ear	R	R	R
EN66	Enterobacter cloacae	2015	Kanagawa	Dog	Kidney	R	R	R	R	R		R	R	R	R	R
EN67	Enterobacter cloacae	2015	Tokyo	Cat	Pus	R	R	R				R	R	R	R	R
EN68	Enterobacter cloacae	2015	Kanagawa	Dog	Pus	R	R	R				R		R	R
EN70	Enterobacter aerogenes	2015	Chiba	Cat	Urinary tract	R	R	R
EN71	Enterobacter cloacae	2015	Chiba	Dog	Pus	R	R	R
EN72	Enterobacter cloacae	2015	Tottori	Dog	Urinary tract	R	R	R	R	R		R	R	R	R	R
EN73	Enterobacter cloacae	2016	Tottori	Dog	Urinary tract	R	R	R	R	R		R	R	R	R	R
EN74	Enterobacter asburiae	2016	Yamaguchi	Dog	Urinary tract
